# Supplementary material for: A Rare Coincidence of Three Inherited Diseases in a Family with Cardiomyopathy and Multiple Extracardiac Abnormalities
Source: Int J Mol Sci. 2024 Jul 10;25(14):7556. doi: 10.3390/ijms25147556 (PMC11277405; doi:10.3390/ijms25147556)
Supplement: Supplementary file 1 [file ijms-25-07556-s001.zip]

Archive with 1 entries (1 files):
- ijms-3093721-supplementary.xlsx
