# Supplementary material for: A Rare Coincidence of Three Inherited Diseases in a Family with Cardiomyopathy and Multiple Extracardiac Abnormalities
Source: Int J Mol Sci. 2024 Jul 10;25(14):7556. doi: 10.3390/ijms25147556 (PMC11277405; doi:10.3390/ijms25147556)
Supplement: Supplementary file 1 [file ijms-25-07556-s001.zip › ijms-3093721-supplementary.xlsx]

## Sheet: Table S1
Table S1. Summary of clinical features and genetic findings observed in the studied family.
Patient	Age, y.o.	LV noncompaction	Myocardial fibrosis	LVEF, %	LV thickness, mm	NYHA class	Arrhythmias	Sensoruneural hearing impairment	Genitourinary malformations	Abnormalities of external phenotype	Seizures	Developmental delay	ALPK3 c.4411-2A>C	GATA3 p.Trp329Gly	WDR45 p.Ser251del
I-1	Died at 85	Not tested
I-2	Died at 60, myocardial infarction	Not tested
I-3	Died at 65, stroke	Not tested
I-4	Died at 72, cancer	Not tested
II-1	68	-	-	68	10	-	-	-	-	-	-	-	0/0	0/0	0/0
II-2	68	-	-	53	13	1	-	-	-	-	-	-	0/1	0/0	0/0
II-3	72	Not tested
II-4	74	Not tested
III-1	42	-	-	71	7	-	-	-	-	-	-	-	0/0	0/0	0/0
III-2	41	+	+	20	13	4	+	-	-	+	-	-	0/1	0/0	0/0
III-3	46	+	+	47	21	2	+	+	+	-	-	-	0/1	0/1	0/0
III-4	46	-	-	58	11	-	-	-	-	-	-	-	NA	NA	NA
III-5	35	-	-	66	10	-	-	-	-	-	-	-	0/0	0/0	0/0
III-6	NA	Not tested
III-7	40	NA	NA	65	11	NA	NA	-	-	-	-	-	0/0	0/0	NA
III-8	40	NA	NA	63	11	NA	NA	-	-	-	-	-	0/0	0/0	NA
IV-1	9	-	-	68	5	-	-	-	-	-	-	-	0/0	0/0	0/0
IV-2	12	-	-	62	5	-	-	-	-	+	+	+	0/0	0/0	0/1
IV-3	7	-	-	71	5	-	-	-	-	-	-	-	0/0	0/0	0/0
IV-4	25	+	-	50	11	-	-	-	-	-	-	-	0/1	0/0	NA
IV-5	15	-	-	71	7	-	-	-	-	-	-	-	0/0	0/0	NA
IV-6	4	NA	NA	65	11	NA	NA	-	-	-	-	-	NA	NA	NA
LV, left ventricle; EF, ejection fraction; NA, not available. 0/0 indicates the wildtype genotype, 0/1 indicates the presence of the variant in heterozygous state.

## Sheet: Table S2
Table S2. List of clinically relevant genetic variants reported in the studied family.
Position (hg38)	Gene	Transcript	cDNA change	Amino acid change	III-2 (Proband)	II-1 (Mother)	II-2 (Father)	III-1 (Spouse)	III-3 (Sister)	III-5 (Brother)	IV-1 (Son)	IV-2 (Elder daughter)	IV-3 (Younger daughter)	IV-4 (Nephew)	IV-5 (Niece)	III-7 (Cousin)	III-8 (Cousin)	MAF (gnomAD v3.1.2)	First reported by	Clinvar	Class of pathogenicity	ACMG criteria
chr15:84863550	ALPK3	NM_020778.5	c.4411-2A>C	NA	0/1	0/0	0/1	0/0	0/1	0/0	0/0	0/0	0/0	0/1	0/0	0/0	0/0	NA	This team of authors	NA	P (V)	PVS1, PM2, PS3
chr10:8069533	GATA3	NM_001002295.2	c.985T>G	p.Trp329Gly	0/0	0/0	0/0	0/0	0/1	0/0	0/0	0/0	0/0	0/0	0/0	0/0	0/0	NA	This team of authors	NA	P (V)	PM2, PM1, PS2, PP3, PP4
chrX:49075440-49075442	WDR45	NM_007075.3	c.752_754delCCT	p.Ser251del	0/0	0/0	0/0	0/0	0/0	0/0	0/0	0/1	0/0	Not tested	Not tested	Not tested	Not tested	NA	Verhoeven et al. [22]	Pathogenic/Likely pathogenic (multiple submitters, no conflicts)	LP (IV)	PM2, PM4, PS2, PP5
Abbreviations for criteria are provided in accordance with Richards et al. [21] and mean the following: PVS1, loss-of-function (LOF) variant in a gene where LOF is a known mechanism of disease; PM2, absent or met at extremely low frequency in large poputational databases; PS3, well-established functional studies supportive of a damaging effect on the gene or gene product; PM1, located in a mutati…
